# Supplementary material for: Exploring Field-Induced Fragmentation of Protonated Alcohols: Mechanistic Insights and Stabilizing Ion–Solvent Clusters
Source: J Am Soc Mass Spectrom. 2025 Dec 15;37(1):310–20. doi: 10.1021/jasms.5c00348 (PMC12784389; doi:10.1021/jasms.5c00348)
Supplement: Supplementary file 2 [file js5c00348_si_002.xlsx]

## Sheet: 1-Butanol
E/N (Td)	CCS (A2)	K0 (cm2/Vs)	Teff (K)	alpha_2TT	beta_2TT		kB	1.38065e-23	J/K	Boltzmann constant
0	123.144	1.92132	300	9.36206e-05	0		Tbath	300	K	bath gas temperature
7.40499	122.782	1.92172	301.642	8.23732e-05	-0.00013033		N0	2.68678e+25	m^-3	Loschmidt constant
10.5226	122.415	1.92207	303.316	4.71127e-05	-7.05578e-05		m	1.24758e-25	kg	ion mass
12.9496	122.045	1.92244	305.025	1.11083e-05	-9.50379e-06		M	4.65173e-26	kg	N2 mass
15.0252	121.67	1.92281	306.767	-2.5657e-05	5.28324e-05		mu	3.38835e-26	kg	reduced mass
16.8801	121.29	1.92319	308.545	-6.32003e-05	0.00011645		e	1.60218e-19	C	elementary charge
18.581	120.906	1.92357	310.359	-0.000101539	0.000181347
20.1675	120.518	1.92397	312.209	-0.00014069	0.000247519
21.6652	120.125	1.92437	314.097	-0.000180672	0.00031496
23.0919	119.728	1.92478	316.022	-0.000221502	0.000383662
24.4603	119.327	1.9252	317.987	-0.000263197	0.000453616
25.7803	118.921	1.92563	319.991	-0.000305775	0.000524808
27.0594	118.511	1.92606	322.035	-0.000349253	0.000597226
28.3034	118.097	1.9265	324.12	-0.00039365	0.000670851
29.5173	117.679	1.92696	326.248	-0.000438982	0.000745666
30.7049	117.256	1.92742	328.418	-0.000485266	0.000821648
31.8697	116.828	1.92789	330.633	-0.00053252	0.000898773
33.0143	116.397	1.92836	332.891	-0.00058076	0.000977014
34.1412	115.961	1.92885	335.196	-0.000630002	0.00105634
35.2525	115.521	1.92934	337.546	-0.000680262	0.00113672
36.3499	115.077	1.92985	339.945	-0.000731557	0.00121812
37.435	114.629	1.93036	342.391	-0.000783899	0.0013005
38.5092	114.176	1.93088	344.887	-0.000837305	0.00138381
39.5738	113.72	1.93141	347.433	-0.000891788	0.00146801
40.6297	113.259	1.93195	350.03	-0.00094736	0.00155306
41.6782	112.794	1.9325	352.68	-0.00100403	0.00163889
42.7199	112.326	1.93306	355.383	-0.00106182	0.00172546
43.7558	111.853	1.93362	358.14	-0.00112073	0.0018127
44.7865	111.377	1.9342	360.953	-0.00118077	0.00190054
45.8128	110.896	1.93478	363.823	-0.00124195	0.00198893
46.8354	110.412	1.93538	366.751	-0.00130427	0.00207778
47.8546	109.924	1.93598	369.737	-0.00136775	0.00216703
48.8712	109.432	1.93659	372.784	-0.00143238	0.00225659
49.8856	108.937	1.93721	375.892	-0.00149816	0.00234638
50.8983	108.438	1.93784	379.063	-0.0015651	0.00243632
51.9097	107.935	1.93847	382.298	-0.00163319	0.0025263
52.9201	107.429	1.93912	385.597	-0.00170243	0.00261623
53.9301	106.92	1.93977	388.964	-0.0017728	0.00270601
54.94	106.407	1.94043	392.398	-0.00184431	0.00279553
55.95	105.891	1.9411	395.901	-0.00191694	0.0028847
56.9606	105.371	1.94178	399.475	-0.00199067	0.00297338
57.972	104.849	1.94247	403.121	-0.00206548	0.00306146
58.9846	104.323	1.94316	406.841	-0.00214136	0.00314883
59.9986	103.795	1.94387	410.635	-0.00221828	0.00323535
61.0143	103.263	1.94458	414.506	-0.00229621	0.00332089
62.0319	102.729	1.94529	418.455	-0.00237512	0.00340532
63.0518	102.191	1.94602	422.483	-0.00245496	0.0034885
64.0742	101.652	1.94675	426.593	-0.00253571	0.00357028
65.0993	101.109	1.94749	430.785	-0.00261731	0.00365052
66.1273	100.564	1.94823	435.062	-0.00269972	0.00372908
67.1584	100.017	1.94898	439.425	-0.00278288	0.00380578
68.193	99.4671	1.94974	443.876	-0.00286672	0.00388049
69.2311	98.9151	1.9505	448.417	-0.00295119	0.00395303
70.2731	98.3611	1.95127	453.049	-0.0030362	0.00402325
71.3191	97.8049	1.95204	457.775	-0.00312169	0.00409097
72.3693	97.2469	1.95282	462.596	-0.00320756	0.00415604
73.4239	96.687	1.9536	467.513	-0.00329373	0.00421827
74.4832	96.1254	1.95439	472.53	-0.00338009	0.0042775
75.5473	95.5621	1.95518	477.649	-0.00346653	0.00433354
76.6163	94.9973	1.95597	482.87	-0.00355296	0.00438623
77.6906	94.4311	1.95676	488.196	-0.00363924	0.00443539
78.7704	93.8635	1.95756	493.63	-0.00372524	0.00448083
79.8557	93.2948	1.95836	499.173	-0.00381083	0.00452237
80.9467	92.7249	1.95916	504.828	-0.00389585	0.00455983
82.0438	92.1541	1.95996	510.597	-0.00398017	0.00459303
83.147	91.5824	1.96077	516.482	-0.0040636	0.0046218
84.2566	91.0099	1.96157	522.486	-0.00414598	0.00464593
85.3727	90.4367	1.96237	528.611	-0.00422712	0.00466526
86.4956	89.8631	1.96317	534.859	-0.00430683	0.00467961
87.6254	89.289	1.96397	541.233	-0.00438491	0.00468878
88.7623	88.7146	1.96477	547.735	-0.00446115	0.00469261
89.9065	88.14	1.96556	554.369	-0.00453532	0.0046909
91.0583	87.5653	1.96635	561.136	-0.00460719	0.0046835
92.2177	86.9907	1.96714	568.04	-0.00467653	0.00467021
93.3851	86.4162	1.96793	575.082	-0.00474306	0.00465086
94.5606	85.842	1.9687	582.267	-0.00480655	0.00462529
95.7444	85.2682	1.96947	589.596	-0.0048667	0.00459332
96.9368	84.6949	1.97024	597.073	-0.00492325	0.00455478
98.1378	84.1223	1.971	604.701	-0.00497589	0.0045095
99.3478	83.5504	1.97175	612.482	-0.00502433	0.00445733
100.567	82.9793	1.97249	620.42	-0.00506826	0.00439809
101.796	82.4092	1.97322	628.519	-0.00510736	0.00433164
103.034	81.8402	1.97394	636.78	-0.00514129	0.00425781
104.282	81.2724	1.97465	645.208	-0.00516974	0.00417645
105.54	80.7059	1.97535	653.805	-0.00519234	0.00408741
106.808	80.1408	1.97603	662.576	-0.00520875	0.00399054
108.087	79.5773	1.9767	671.524	-0.00521862	0.0038857
109.376	79.0154	1.97736	680.652	-0.00522158	0.00377274
110.677	78.4553	1.978	689.963	-0.00521726	0.00365152
111.989	77.897	1.97863	699.463	-0.0052053	0.00352191
113.312	77.3407	1.97923	709.154	-0.0051853	0.00338378
114.647	76.7865	1.97982	719.04	-0.00515689	0.003237
115.994	76.2345	1.98039	729.125	-0.0051197	0.00308144
117.353	75.6848	1.98094	739.414	-0.00507332	0.00291699
118.725	75.1375	1.98147	749.91	-0.00501739	0.00274352
120.11	74.5926	1.98198	760.617	-0.00495151	0.00256093
121.508	74.0504	1.98246	771.541	-0.0048753	0.00236911
122.919	73.5108	1.98292	782.684	-0.00478838	0.00216796
124.344	72.974	1.98335	794.052	-0.00469037	0.00195738
125.783	72.44	1.98376	805.649	-0.0045809	0.00173728
127.236	71.9091	1.98413	817.479	-0.00445959	0.00150758
128.704	71.3811	1.98448	829.548	-0.00432608	0.0012682
130.188	70.8563	1.9848	841.86	-0.00418003	0.00101908
131.686	70.3348	1.98508	854.421	-0.00402107	0.000760143
133.2	69.8165	1.98533	867.234	-0.00384887	0.000491346
134.73	69.3015	1.98555	880.306	-0.0036631	0.000212641
136.277	68.7901	1.98573	893.641	-0.00346345	-7.60068e-05
137.84	68.2821	1.98587	907.244	-0.00324961	-0.000374622
139.42	67.7778	1.98597	921.122	-0.00302128	-0.000683218

## Sheet: 1-Pentanol
E/N (Td)	CCS (A2)	K0 (cm2/Vs)	Teff (K)	alpha_2TT	beta_2TT		kB	1.38065e-23	J/K	Boltzmann constant
0	129.805	1.78337	300	9.78067e-05	0		Tbath	300	K	bath gas temperature
7.48632	129.481	1.78351	301.445	8.36732e-05	-0.000222057		N0	2.68678e+25	m^-3	Loschmidt constant
10.6395	129.153	1.78365	302.919	6.48018e-05	-0.000199418		m	1.4805e-25	kg	ion mass
13.0952	128.821	1.78379	304.423	4.55196e-05	-0.000176293		M	4.65173e-26	kg	N2 mass
15.1961	128.485	1.78394	305.957	2.58206e-05	-0.000152685		mu	3.5396e-26	kg	reduced mass
17.0743	128.144	1.78409	307.522	5.69915e-06	-0.000128598		e	1.60218e-19	C	elementary charge
18.7973	127.799	1.78424	309.119	-1.485e-05	-0.000104036
20.4051	127.45	1.7844	310.747	-3.5832e-05	-7.90055e-05
21.9236	127.097	1.78456	312.409	-5.72516e-05	-5.35131e-05
23.3706	126.739	1.78472	314.104	-7.91132e-05	-2.75667e-05
24.7592	126.377	1.78488	315.833	-0.000101421	-1.17514e-06
26.0993	126.011	1.78505	317.597	-0.000124177	2.56513e-05
27.3983	125.64	1.78522	319.397	-0.000147387	5.29012e-05
28.6624	125.266	1.7854	321.233	-0.000171051	8.05619e-05
29.8964	124.886	1.78558	323.106	-0.000195172	0.000108619
31.1043	124.503	1.78576	325.016	-0.000219751	0.000137058
32.2895	124.116	1.78594	326.965	-0.000244789	0.000165861
33.4548	123.724	1.78613	328.954	-0.000270284	0.000195011
34.6026	123.328	1.78632	330.982	-0.000296238	0.000224486
35.7351	122.927	1.78652	333.051	-0.000322646	0.000254266
36.854	122.523	1.78671	335.162	-0.000349508	0.000284328
37.9609	122.114	1.78691	337.316	-0.000376818	0.000314646
39.0574	121.701	1.78712	339.513	-0.000404572	0.000345194
40.1445	121.284	1.78733	341.754	-0.000432763	0.000375944
41.2235	120.862	1.78754	344.04	-0.000461385	0.000406864
42.2953	120.437	1.78775	346.373	-0.000490429	0.000437924
43.3609	120.007	1.78797	348.752	-0.000519885	0.000469089
44.4211	119.573	1.78819	351.18	-0.000549741	0.000500322
45.4767	119.136	1.78841	353.656	-0.000579983	0.000531586
46.5283	118.694	1.78864	356.182	-0.000610599	0.00056284
47.5766	118.248	1.78887	358.759	-0.00064157	0.000594042
48.6222	117.798	1.7891	361.388	-0.000672878	0.000625147
49.6657	117.344	1.78933	364.07	-0.000704504	0.000656109
50.7076	116.886	1.78957	366.806	-0.000736424	0.000686879
51.7483	116.425	1.78981	369.597	-0.000768614	0.000717406
52.7883	115.959	1.79005	372.445	-0.000801047	0.000747636
53.828	115.49	1.7903	375.35	-0.000833694	0.000777514
54.8678	115.017	1.79055	378.313	-0.000866523	0.000806981
55.9082	114.541	1.7908	381.336	-0.0008995	0.000835978
56.9494	114.06	1.79105	384.42	-0.000932587	0.000864442
57.9918	113.576	1.79131	387.566	-0.000965744	0.000892307
59.0357	113.089	1.79157	390.775	-0.000998928	0.000919507
60.0814	112.598	1.79182	394.05	-0.00103209	0.000945973
61.1293	112.104	1.79209	397.39	-0.00106519	0.000971631
62.1796	111.606	1.79235	400.797	-0.00109816	0.000996409
63.2326	111.105	1.79261	404.273	-0.00113096	0.00102023
64.2886	110.601	1.79288	407.819	-0.00116352	0.00104301
65.3478	110.094	1.79315	411.437	-0.00119578	0.00106468
66.4105	109.584	1.79341	415.128	-0.00122767	0.00108514
67.4768	109.07	1.79368	418.892	-0.00125912	0.00110432
68.5472	108.554	1.79395	422.733	-0.00129005	0.00112213
69.6217	108.035	1.79422	426.651	-0.00132038	0.00113847
70.7007	107.513	1.79449	430.648	-0.00135004	0.00115326
71.7842	106.989	1.79476	434.726	-0.00137892	0.0011664
72.8727	106.462	1.79503	438.886	-0.00140694	0.00117779
73.9662	105.932	1.7953	443.129	-0.001434	0.00118735
75.065	105.4	1.79556	447.459	-0.00146	0.00119496
76.1693	104.865	1.79583	451.875	-0.00148482	0.00120052
77.2792	104.328	1.7961	456.38	-0.00150836	0.00120394
78.3951	103.789	1.79636	460.976	-0.00153049	0.00120511
79.5171	103.248	1.79662	465.665	-0.00155109	0.00120393
80.6454	102.706	1.79688	470.448	-0.00157004	0.00120028
81.7802	102.161	1.79714	475.328	-0.0015872	0.00119405
82.9217	101.614	1.79739	480.306	-0.00160243	0.00118515
84.0702	101.066	1.79764	485.384	-0.00161559	0.00117345
85.2257	100.516	1.79788	490.565	-0.00162652	0.00115884
86.3886	99.9644	1.79813	495.85	-0.00163507	0.00114121
87.5589	99.4116	1.79836	501.241	-0.00164108	0.00112045
88.737	98.8575	1.79859	506.741	-0.00164437	0.00109643
89.923	98.3023	1.79882	512.352	-0.00164479	0.00106906
91.1171	97.746	1.79904	518.076	-0.00164214	0.0010382
92.3196	97.1888	1.79926	523.916	-0.00163625	0.00100374
93.5305	96.6307	1.79946	529.873	-0.00162692	0.000965568
94.7502	96.0718	1.79966	535.95	-0.00161396	0.000923563
95.9789	95.5124	1.79986	542.149	-0.00159717	0.000877609
97.2167	94.9524	1.80004	548.474	-0.00157635	0.000827588
98.4638	94.3919	1.80022	554.925	-0.00155127	0.000773383
99.7206	93.8312	1.80038	561.507	-0.00152173	0.000714877
100.987	93.2703	1.80054	568.222	-0.0014875	0.000651955
102.264	92.7094	1.80068	575.072	-0.00144836	0.000584499
103.551	92.1484	1.80082	582.059	-0.00140407	0.000512395
104.848	91.5876	1.80094	589.188	-0.0013544	0.000435527
106.156	91.0271	1.80105	596.46	-0.0012991	0.000353783
107.475	90.4669	1.80114	603.879	-0.00123795	0.000267048
108.805	89.9072	1.80123	611.447	-0.00117067	0.000175212
110.147	89.3481	1.80129	619.168	-0.00109703	7.81624e-05
111.5	88.7897	1.80135	627.045	-0.00101676	-2.42089e-05
112.865	88.2321	1.80138	635.08	-0.000929617	-0.00013201
114.242	87.6754	1.80141	643.277	-0.000835327	-0.000245349
115.632	87.1197	1.80141	651.639	-0.000733631	-0.000364328
117.034	86.5652	1.80139	660.17	-0.000624262	-0.000489052
118.45	86.012	1.80136	668.872	-0.000506954	-0.000619622
119.879	85.46	1.80131	677.75	-0.000381439	-0.000756137
121.321	84.9096	1.80123	686.807	-0.000247446	-0.000898693
122.777	84.3606	1.80114	696.046	-0.000104707	-0.00104739
124.247	83.8134	1.80102	705.472	4.70466e-05	-0.00120231
125.732	83.2679	1.80088	715.087	0.000208084	-0.00136354
127.231	82.7243	1.80071	724.897	0.000378671	-0.00153118
128.745	82.1826	1.80052	734.903	0.000559073	-0.00170531
130.275	81.643	1.80031	745.112	0.000749552	-0.001886
131.82	81.1056	1.80006	755.526	0.000950368	-0.00207334
133.382	80.5704	1.79979	766.15	0.00116178	-0.00226739
134.959	80.0376	1.79949	776.988	0.00138403	-0.00246823
136.554	79.5072	1.79917	788.045	0.00161738	-0.00267591
138.165	78.9793	1.79881	799.324	0.00186206	-0.00289049
139.794	78.454	1.79841	810.831	0.00211831	-0.00311204

## Sheet: 1-Hexanol
E/N (Td)	CCS (A2)	K0 (cm2/Vs)	Teff (K)	alpha_2TT	beta_2TT		kB	1.38065e-23	J/K	Boltzmann constant
0	137.242	1.6591	300	0.0001011	0		Tbath	300	K	bath gas temperature
7.60554	136.95	1.65908	301.291	0.000104341	-0.000259571		N0	2.68678e+25	m^-3	Loschmidt constant
10.81	136.654	1.65906	302.607	0.000107409	-0.000262409		m	1.71343e-25	kg	ion mass
13.3065	136.353	1.65904	303.95	0.000110416	-0.000265172		M	4.65173e-26	kg	N2 mass
15.4429	136.049	1.65902	305.32	0.000113363	-0.00026786		mu	3.6585e-26	kg	reduced mass
17.3535	135.741	1.65901	306.718	0.000116246	-0.000270475		e	1.60218e-19	C	elementary charge
19.1069	135.428	1.65899	308.144	0.000119066	-0.00027302
20.7434	135.111	1.65897	309.598	0.000121822	-0.000275496
22.2896	134.791	1.65895	311.082	0.000124511	-0.000277908
23.7635	134.466	1.65893	312.596	0.000127136	-0.000280257
25.1785	134.137	1.65891	314.14	0.000129695	-0.00028255
26.5444	133.803	1.6589	315.716	0.000132189	-0.000284789
27.869	133.466	1.65888	317.323	0.000134618	-0.00028698
29.1584	133.124	1.65886	318.963	0.000136984	-0.000289128
30.4175	132.778	1.65884	320.635	0.000139289	-0.000291241
31.6506	132.428	1.65882	322.341	0.000141535	-0.000293325
32.8608	132.074	1.6588	324.082	0.000143725	-0.000295388
34.0512	131.715	1.65879	325.858	0.000145862	-0.000297438
35.2242	131.352	1.65877	327.669	0.000147949	-0.000299485
36.382	130.985	1.65875	329.517	0.000149993	-0.000301538
37.5263	130.614	1.65873	331.403	0.000151999	-0.00030361
38.6589	130.238	1.65871	333.326	0.000153972	-0.000305711
39.7811	129.858	1.65869	335.288	0.000155921	-0.000307855
40.8942	129.474	1.65868	337.29	0.000157852	-0.000310054
41.9995	129.085	1.65866	339.332	0.000159777	-0.000312325
43.0978	128.693	1.65864	341.415	0.000161704	-0.000314683
44.1903	128.296	1.65862	343.54	0.000163645	-0.000317145
45.2776	127.895	1.6586	345.707	0.000165612	-0.000319728
46.3607	127.489	1.65858	347.919	0.000167621	-0.000322453
47.4401	127.08	1.65856	350.175	0.000169685	-0.000325339
48.5166	126.666	1.65854	352.477	0.000171822	-0.000328408
49.5908	126.248	1.65852	354.825	0.00017405	-0.000331683
50.6633	125.826	1.6585	357.22	0.000176388	-0.000335189
51.7345	125.4	1.65848	359.663	0.000178859	-0.000338951
52.805	124.97	1.65845	362.156	0.000181486	-0.000342996
53.8753	124.535	1.65843	364.699	0.000184294	-0.000347352
54.9457	124.097	1.65841	367.293	0.00018731	-0.00035205
56.0167	123.654	1.65838	369.94	0.000190565	-0.00035712
57.0887	123.208	1.65836	372.639	0.000194091	-0.000362596
58.162	122.758	1.65833	375.394	0.00019792	-0.000368511
59.237	122.303	1.6583	378.203	0.000202091	-0.000374903
60.3141	121.845	1.65827	381.07	0.000206643	-0.000381807
61.3935	121.383	1.65824	383.994	0.000211617	-0.000389264
62.4756	120.917	1.65821	386.977	0.000217059	-0.000397314
63.5607	120.448	1.65818	390.02	0.000223016	-0.000405999
64.649	119.974	1.65814	393.124	0.00022954	-0.000415364
65.7409	119.498	1.65811	396.291	0.000236685	-0.000425453
66.8366	119.017	1.65807	399.522	0.000244509	-0.000436315
67.9363	118.533	1.65803	402.818	0.000253074	-0.000447998
69.0404	118.045	1.65799	406.18	0.000262445	-0.000460553
70.149	117.555	1.65794	409.611	0.00027269	-0.000474031
71.2625	117.06	1.6579	413.11	0.000283882	-0.000488488
72.381	116.563	1.65785	416.679	0.0002961	-0.000503979
73.5047	116.062	1.6578	420.321	0.000309423	-0.00052056
74.634	115.558	1.65774	424.036	0.000323939	-0.000538291
75.769	115.051	1.65768	427.826	0.000339737	-0.000557233
76.91	114.54	1.65762	431.692	0.000356912	-0.000577446
78.0571	114.027	1.65756	435.636	0.000375565	-0.000598997
79.2106	113.511	1.65749	439.66	0.000395801	-0.000621948
80.3707	112.993	1.65742	443.765	0.000417729	-0.000646369
81.5376	112.471	1.65734	447.952	0.000441465	-0.000672326
82.7115	111.947	1.65726	452.224	0.00046713	-0.000699891
83.8927	111.42	1.65717	456.582	0.000494849	-0.000729134
85.0813	110.891	1.65708	461.028	0.000524755	-0.00076013
86.2776	110.36	1.65698	465.563	0.000556984	-0.000792951
87.4817	109.826	1.65688	470.19	0.000591679	-0.000827675
88.6938	109.29	1.65677	474.909	0.00062899	-0.000864379
89.9143	108.752	1.65666	479.724	0.000669071	-0.000903142
91.1432	108.212	1.65654	484.636	0.000712082	-0.000944044
92.3808	107.67	1.65641	489.647	0.00075819	-0.000987166
93.6274	107.126	1.65628	494.759	0.000807567	-0.00103259
94.883	106.581	1.65614	499.974	0.000860391	-0.00108041
96.1479	106.034	1.65599	505.295	0.000916846	-0.00113069
97.4224	105.485	1.65583	510.722	0.000977122	-0.00118354
98.7067	104.936	1.65566	516.258	0.00104141	-0.00123904
100.001	104.384	1.65549	521.907	0.00110992	-0.00129727
101.305	103.832	1.6553	527.669	0.00118286	-0.00135833
102.62	103.279	1.65511	533.547	0.00126043	-0.00142232
103.946	102.725	1.6549	539.543	0.00134285	-0.00148931
105.282	102.169	1.65468	545.661	0.00143036	-0.00155941
106.63	101.613	1.65446	551.902	0.00152316	-0.00163271
107.988	101.057	1.65422	558.268	0.0016215	-0.00170931
109.359	100.5	1.65396	564.763	0.00172561	-0.00178929
110.741	99.9426	1.6537	571.388	0.00183573	-0.00187277
112.135	99.3849	1.65342	578.147	0.00195211	-0.00195983
113.542	98.8271	1.65313	585.043	0.00207498	-0.00205058
114.961	98.2692	1.65282	592.077	0.00220461	-0.00214511
116.393	97.7114	1.6525	599.253	0.00234125	-0.00224353
117.838	97.1538	1.65216	606.574	0.00248514	-0.00234592
119.297	96.5965	1.65181	614.042	0.00263655	-0.0024524
120.769	96.0395	1.65144	621.66	0.00279573	-0.00256306
122.255	95.4831	1.65105	629.432	0.00296294	-0.002678
123.756	94.9274	1.65064	637.361	0.00313844	-0.00279731
125.271	94.3724	1.65022	645.45	0.00332249	-0.00292111
126.8	93.8182	1.64977	653.701	0.00351534	-0.00304947
128.345	93.265	1.64931	662.119	0.00371725	-0.00318251
129.905	92.7129	1.64882	670.706	0.00392847	-0.00332032
131.481	92.162	1.64831	679.467	0.00414926	-0.00346298
133.073	91.6124	1.64778	688.403	0.00437985	-0.0036106
134.682	91.0641	1.64722	697.52	0.00462049	-0.00376327
136.307	90.5174	1.64664	706.821	0.00487143	-0.00392106
137.949	89.9724	1.64604	716.309	0.00513288	-0.00408408
139.609	89.429	1.64541	725.989	0.00540508	-0.0042524

## Sheet: 1-Heptanol
E/N (Td)	CCS (A2)	K0 (cm2/Vs)	Teff (K)	alpha_2TT	beta_2TT		kB	1.38065e-23	J/K	Boltzmann constant
0	144.862	1.55162	300	0.000103759	0		Tbath	300	K	bath gas temperature
7.73008	144.595	1.55151	301.166	0.000130973	-0.000261785		N0	2.68678e+25	m^-3	Loschmidt constant
10.9878	144.325	1.5514	302.355	0.000154287	-0.000279329		m	1.94635e-25	kg	ion mass
13.5263	144.05	1.55128	303.569	0.000177894	-0.000297073		M	4.65173e-26	kg	N2 mass
15.6992	143.772	1.55116	304.806	0.0002018	-0.000315019		mu	3.75443e-26	kg	reduced mass
17.6428	143.49	1.55104	306.069	0.000226007	-0.00033317		e	1.60218e-19	C	elementary charge
19.4269	143.204	1.55091	307.357	0.000250519	-0.00035153
21.0926	142.914	1.55079	308.671	0.000275341	-0.000370103
22.6665	142.62	1.55066	310.012	0.000300476	-0.000388893
24.1674	142.322	1.55053	311.379	0.000325929	-0.000407903
25.6085	142.02	1.5504	312.775	0.000351705	-0.00042714
27	141.714	1.55026	314.198	0.000377809	-0.000446607
28.3497	141.404	1.55013	315.65	0.000404247	-0.000466309
29.664	141.09	1.54999	317.131	0.000431023	-0.000486252
30.9477	140.771	1.54985	318.642	0.000458146	-0.000506442
32.2051	140.449	1.5497	320.183	0.00048562	-0.000526884
33.4397	140.122	1.54956	321.756	0.000513454	-0.000547585
34.6543	139.792	1.54941	323.36	0.000541655	-0.000568552
35.8515	139.457	1.54926	324.997	0.00057023	-0.00058979
37.0335	139.118	1.54911	326.666	0.00059919	-0.000611309
38.2021	138.774	1.54895	328.37	0.000628542	-0.000633115
39.359	138.427	1.5488	330.107	0.000658297	-0.000655217
40.5057	138.075	1.54864	331.88	0.000688466	-0.000677623
41.6434	137.719	1.54847	333.688	0.00071906	-0.000700343
42.7734	137.359	1.54831	335.532	0.00075009	-0.000723385
43.8967	136.994	1.54814	337.414	0.00078157	-0.000746761
45.0143	136.626	1.54797	339.334	0.000813513	-0.000770479
46.1271	136.253	1.5478	341.292	0.000845935	-0.000794552
47.2358	135.876	1.54762	343.29	0.00087885	-0.000818991
48.3411	135.494	1.54744	345.329	0.000912275	-0.000843807
49.4438	135.109	1.54726	347.408	0.000946229	-0.000869014
50.5445	134.719	1.54708	349.529	0.000980729	-0.000894625
51.6438	134.325	1.54689	351.693	0.0010158	-0.000920652
52.7422	133.926	1.5467	353.9	0.00105145	-0.000947112
53.8402	133.524	1.5465	356.152	0.00108772	-0.000974018
54.9383	133.117	1.54631	358.45	0.00112462	-0.00100139
56.0369	132.706	1.5461	360.793	0.00116218	-0.00102923
57.1366	132.291	1.5459	363.184	0.00120043	-0.00105758
58.2376	131.872	1.54569	365.623	0.00123939	-0.00108643
59.3404	131.449	1.54548	368.111	0.0012791	-0.00111582
60.4453	131.022	1.54527	370.65	0.00131959	-0.00114576
61.5528	130.59	1.54505	373.239	0.00136089	-0.00117626
62.663	130.155	1.54482	375.881	0.00140303	-0.00120736
63.7764	129.715	1.5446	378.576	0.00144606	-0.00123907
64.8932	129.272	1.54437	381.325	0.00149002	-0.00127142
66.0138	128.825	1.54413	384.129	0.00153494	-0.00130442
67.1385	128.373	1.54389	386.99	0.00158087	-0.00133811
68.2675	127.918	1.54365	389.909	0.00162786	-0.0013725
69.4011	127.459	1.5434	392.887	0.00167596	-0.00140762
70.5395	126.996	1.54315	395.924	0.00172521	-0.0014435
71.6831	126.529	1.54289	399.023	0.00177567	-0.00148016
72.832	126.059	1.54263	402.184	0.00182741	-0.00151764
73.9866	125.585	1.54236	405.409	0.00188047	-0.00155595
75.1471	125.108	1.54209	408.699	0.00193491	-0.00159514
76.3136	124.626	1.54181	412.055	0.00199082	-0.00163523
77.4865	124.142	1.54153	415.479	0.00204824	-0.00167625
78.666	123.654	1.54124	418.972	0.00210726	-0.00171824
79.8523	123.162	1.54095	422.535	0.00216795	-0.00176122
81.0456	122.667	1.54065	426.17	0.00223038	-0.00180524
82.2462	122.169	1.54034	429.878	0.00229464	-0.00185032
83.4542	121.668	1.54003	433.661	0.00236081	-0.00189651
84.67	121.163	1.53971	437.52	0.00242898	-0.00194384
85.8936	120.656	1.53939	441.457	0.00249925	-0.00199235
87.1254	120.145	1.53905	445.474	0.0025717	-0.00204208
88.3655	119.632	1.53871	449.571	0.00264643	-0.00209307
89.6142	119.115	1.53837	453.751	0.00272356	-0.00214535
90.8717	118.596	1.53801	458.014	0.00280319	-0.00219897
92.1381	118.075	1.53765	462.364	0.00288542	-0.00225398
93.4138	117.55	1.53728	466.802	0.00297037	-0.00231041
94.6989	117.023	1.53691	471.329	0.00305817	-0.00236831
95.9937	116.494	1.53652	475.947	0.00314893	-0.00242773
97.2983	115.962	1.53613	480.658	0.00324279	-0.00248871
98.613	115.428	1.53573	485.465	0.00333987	-0.0025513
99.938	114.892	1.53531	490.368	0.00344032	-0.00261555
101.274	114.354	1.53489	495.37	0.00354426	-0.0026815
102.62	113.813	1.53446	500.472	0.00365185	-0.00274921
103.977	113.271	1.53402	505.678	0.00376324	-0.00281873
105.346	112.727	1.53357	510.988	0.00387857	-0.00289012
106.726	112.181	1.53311	516.405	0.00399801	-0.00296341
108.117	111.634	1.53263	521.932	0.00412172	-0.00303867
109.521	111.085	1.53215	527.57	0.00424986	-0.00311596
110.936	110.535	1.53165	533.321	0.0043826	-0.00319532
112.364	109.983	1.53115	539.189	0.00452013	-0.00327682
113.805	109.431	1.53063	545.174	0.00466261	-0.00336051
115.259	108.877	1.53009	551.28	0.00481022	-0.00344645
116.725	108.322	1.52955	557.51	0.00496317	-0.00353471
118.205	107.766	1.52899	563.864	0.00512162	-0.00362533
119.699	107.21	1.52841	570.347	0.00528579	-0.00371839
121.207	106.653	1.52783	576.961	0.00545586	-0.00381395
122.729	106.095	1.52722	583.708	0.00563203	-0.00391207
124.265	105.537	1.52661	590.59	0.00581452	-0.00401281
125.816	104.978	1.52597	597.612	0.00600352	-0.00411624
127.382	104.419	1.52532	604.774	0.00619924	-0.00422242
128.963	103.86	1.52466	612.082	0.0064019	-0.00433143
130.56	103.301	1.52398	619.536	0.0066117	-0.00444333
132.173	102.743	1.52327	627.141	0.00682887	-0.00455818
133.802	102.184	1.52256	634.899	0.00705363	-0.00467607
135.448	101.626	1.52182	642.813	0.00728618	-0.00479705
137.11	101.068	1.52106	650.887	0.00752676	-0.0049212
138.79	100.51	1.52028	659.123	0.00777558	-0.00504859

## Sheet: 2-Butanol
E/N (Td)	CCS (A2)	K0 (cm2/Vs)	Teff (K)	alpha_2TT	beta_2TT		kB	1.38065e-23	J/K	Boltzmann constant
0	115.554	2.04752	300	9.3616e-05	0		Tbath	300	K	bath gas temperature
6.94785	115.206	2.04809	301.642	8.64333e-05	-6.45405e-05		N0	2.68678e+25	m^-3	Loschmidt constant
9.87234	114.854	2.04859	303.316	3.78174e-05	1.14048e-05		m	1.24758e-25	kg	ion mass
12.1486	114.498	2.0491	305.025	-1.176e-05	8.88527e-05		M	4.65173e-26	kg	N2 mass
14.0948	114.138	2.04961	306.767	-6.23163e-05	0.000167797		mu	3.38835e-26	kg	reduced mass
15.8338	113.774	2.05014	308.545	-0.000113869	0.000248229		e	1.60218e-19	C	elementary charge
17.428	113.405	2.05068	310.359	-0.000166435	0.000330138
18.9148	113.032	2.05123	312.209	-0.000220033	0.000413508
20.318	112.655	2.05178	314.097	-0.000274678	0.000498323
21.6543	112.274	2.05235	316.022	-0.000330389	0.000584563
22.9359	111.889	2.05293	317.987	-0.000387182	0.000672203
24.1718	111.499	2.05352	319.991	-0.000445073	0.000761217
25.3692	111.106	2.05412	322.035	-0.000504078	0.000851574
26.5335	110.708	2.05474	324.12	-0.000564213	0.000943239
27.6693	110.306	2.05536	326.248	-0.000625493	0.00103617
28.7803	109.9	2.05599	328.418	-0.000687934	0.00113034
29.8696	109.49	2.05664	330.633	-0.000751547	0.00122568
30.94	109.076	2.05729	332.891	-0.000816347	0.00132216
31.9935	108.658	2.05796	335.196	-0.000882347	0.00141971
33.0321	108.236	2.05864	337.546	-0.000949556	0.00151828
34.0576	107.811	2.05933	339.945	-0.00101799	0.00161779
35.0713	107.381	2.06003	342.391	-0.00108765	0.00171819
36.0747	106.947	2.06074	344.887	-0.00115854	0.0018194
37.0688	106.509	2.06147	347.433	-0.00123068	0.00192134
38.0546	106.068	2.0622	350.03	-0.00130407	0.00202392
39.0332	105.623	2.06294	352.68	-0.00137871	0.00212706
40.0054	105.174	2.0637	355.383	-0.0014546	0.00223065
40.9719	104.721	2.06447	358.14	-0.00153174	0.00233461
41.9334	104.265	2.06525	360.953	-0.00161012	0.00243883
42.8906	103.805	2.06603	363.823	-0.00168975	0.00254319
43.844	103.341	2.06683	366.751	-0.00177061	0.00264758
44.7943	102.874	2.06764	369.737	-0.00185269	0.00275188
45.7418	102.404	2.06846	372.784	-0.00193598	0.00285597
46.6871	101.93	2.06929	375.892	-0.00202045	0.00295971
47.6307	101.453	2.07013	379.063	-0.00210609	0.00306296
48.5728	100.973	2.07098	382.298	-0.00219287	0.00316559
49.514	100.489	2.07184	385.597	-0.00228076	0.00326746
50.4546	100.002	2.07271	388.964	-0.00236972	0.0033684
51.3949	99.5127	2.07359	392.398	-0.00245972	0.00346826
52.3352	99.0201	2.07447	395.901	-0.00255071	0.00356689
53.2759	98.5245	2.07537	399.475	-0.00264265	0.00366412
54.2173	98.0262	2.07627	403.121	-0.00273547	0.00375978
55.1596	97.5251	2.07718	406.841	-0.00282913	0.0038537
56.1031	97.0213	2.0781	410.635	-0.00292355	0.0039457
57.0481	96.515	2.07903	414.506	-0.00301865	0.00403561
57.9949	96.0062	2.07996	418.455	-0.00311436	0.00412324
58.9437	95.495	2.0809	422.483	-0.0032106	0.00420841
59.8946	94.9814	2.08185	426.593	-0.00330726	0.00429093
60.8481	94.4657	2.0828	430.785	-0.00340426	0.00437061
61.8042	93.9478	2.08376	435.062	-0.00350146	0.00444726
62.7633	93.428	2.08472	439.425	-0.00359877	0.00452069
63.7254	92.9061	2.08569	443.876	-0.00369605	0.00459069
64.6909	92.3825	2.08666	448.417	-0.00379317	0.00465708
65.6599	91.8571	2.08764	453.049	-0.00388999	0.00471965
66.6327	91.3301	2.08862	457.775	-0.00398635	0.00477821
67.6094	90.8016	2.0896	462.596	-0.00408209	0.00483255
68.5903	90.2717	2.09058	467.513	-0.00417704	0.00488249
69.5755	89.7405	2.09157	472.53	-0.00427102	0.00492782
70.5653	89.208	2.09255	477.649	-0.00436385	0.00496835
71.5598	88.6745	2.09354	482.87	-0.00445532	0.00500387
72.5592	88.14	2.09452	488.196	-0.00454522	0.00503419
73.5637	87.6046	2.09551	493.63	-0.00463333	0.00505912
74.5736	87.0684	2.09649	499.173	-0.00471944	0.00507846
75.589	86.5316	2.09747	504.828	-0.00480329	0.00509203
76.61	85.9942	2.09845	510.597	-0.00488465	0.00509962
77.637	85.4565	2.09942	516.482	-0.00496325	0.00510106
78.67	84.9184	2.10039	522.486	-0.00503883	0.00509616
79.7094	84.3801	2.10136	528.611	-0.00511113	0.00508473
80.7552	83.8417	2.10232	534.859	-0.00517985	0.00506659
81.8076	83.3034	2.10327	541.233	-0.0052447	0.00504157
82.867	82.7652	2.10421	547.735	-0.00530539	0.00500949
83.9334	82.2273	2.10515	554.369	-0.00536161	0.00497019
85.007	81.6898	2.10608	561.136	-0.00541305	0.00492348
86.0882	81.1527	2.107	568.04	-0.00545938	0.00486921
87.177	80.6162	2.1079	575.082	-0.00550029	0.00480722
88.2737	80.0805	2.1088	582.267	-0.00553543	0.00473734
89.3784	79.5456	2.10968	589.596	-0.00556447	0.00465944
90.4915	79.0116	2.11055	597.073	-0.00558707	0.00457334
91.6131	78.4787	2.1114	604.701	-0.00560288	0.00447892
92.7435	77.947	2.11224	612.482	-0.00561155	0.00437602
93.8828	77.4165	2.11306	620.42	-0.00561273	0.00426452
95.0313	76.8874	2.11387	628.519	-0.00560606	0.00414428
96.1892	76.3598	2.11465	636.78	-0.00559119	0.00401517
97.3568	75.8338	2.11542	645.208	-0.00556775	0.00387708
98.5343	75.3095	2.11616	653.805	-0.00553539	0.00372988
99.7219	74.787	2.11688	662.576	-0.00549375	0.00357347
100.92	74.2664	2.11758	671.524	-0.00544247	0.00340774
102.128	73.7478	2.11826	680.652	-0.00538119	0.00323259
103.348	73.2313	2.11891	689.963	-0.00530956	0.00304793
104.579	72.717	2.11953	699.463	-0.00522723	0.00285367
105.821	72.205	2.12012	709.154	-0.00513384	0.00264973
107.075	71.6955	2.12068	719.04	-0.00502907	0.00243604
108.34	71.1883	2.12122	729.125	-0.00491256	0.00221253
109.618	70.6838	2.12172	739.414	-0.00478398	0.00197914
110.909	70.1819	2.12218	749.91	-0.00464301	0.00173582
112.212	69.6828	2.12261	760.617	-0.00448932	0.00148252
113.529	69.1865	2.12301	771.541	-0.00432261	0.00121921
114.859	68.6931	2.12336	782.684	-0.00414258	0.000945862
116.203	68.2027	2.12368	794.052	-0.00394892	0.000662455
117.56	67.7154	2.12396	805.649	-0.00374136	0.000368979
118.933	67.2312	2.12419	817.479	-0.00351962	6.54328e-05
120.32	66.7502	2.12438	829.548	-0.00328344	-0.000248175
121.722	66.2725	2.12452	841.86	-0.00303257	-0.000571825
123.14	65.7982	2.12462	854.421	-0.00276678	-0.000905489
124.573	65.3273	2.12466	867.234	-0.00248585	-0.00124913
126.023	64.8598	2.12466	880.306	-0.00218957	-0.00160269
127.489	64.3959	2.1246	893.641	-0.00187775	-0.00196611
128.973	63.9356	2.12449	907.244	-0.00155021	-0.00233933
130.473	63.4789	2.12433	921.122	-0.00120681	-0.00272224
131.992	63.0259	2.1241	935.279	-0.000847391	-0.00311475
133.528	62.5767	2.12382	949.722	-0.000471845	-0.00351675
135.084	62.1313	2.12348	964.456	-8.00665e-05	-0.00392812
136.658	61.6897	2.12307	979.487	0.000328025	-0.0043487
138.252	61.2519	2.1226	994.82	0.00075249	-0.00477835
139.866	60.8181	2.12206	1010.46	0.00119337	-0.00521688

## Sheet: 2-Pentanol
E/N (Td)	CCS (A2)	K0 (cm2/Vs)	Teff (K)	alpha_2TT	beta_2TT		kB	1.38065e-23	J/K	Boltzmann constant
0	120.123	1.92711	300	9.7801e-05	0		Tbath	300	K	bath gas temperature
6.9273	119.815	1.9274	301.445	7.75905e-05	-0.000179072		N0	2.68678e+25	m^-3	Loschmidt constant
9.84437	119.502	1.92766	302.919	4.32037e-05	-0.000141138		m	1.4805e-25	kg	ion mass
12.1157	119.186	1.92793	304.423	8.3488e-06	-0.000102773		M	4.65173e-26	kg	N2 mass
14.0585	118.865	1.92821	305.957	-2.69723e-05	-6.39906e-05		mu	3.5396e-26	kg	reduced mass
15.795	118.541	1.92848	307.522	-6.2757e-05	-2.48038e-05		e	1.60218e-19	C	elementary charge
17.3878	118.213	1.92877	309.119	-9.90018e-05	1.47716e-05
18.8737	117.881	1.92905	310.747	-0.000135703	5.47188e-05
20.2768	117.545	1.92935	312.409	-0.000172855	9.50195e-05
21.6136	117.205	1.92964	314.104	-0.000210453	0.000135654
22.8963	116.861	1.92994	315.833	-0.00024849	0.0001766
24.1338	116.513	1.93024	317.597	-0.000286959	0.000217836
25.3332	116.162	1.93055	319.397	-0.000325851	0.000259335
26.5001	115.806	1.93087	321.233	-0.000365157	0.000301073
27.639	115.446	1.93118	323.106	-0.000404867	0.000343019
28.7537	115.083	1.9315	325.016	-0.000444968	0.000385145
29.8471	114.715	1.93183	326.965	-0.000485449	0.000427418
30.9221	114.344	1.93216	328.954	-0.000526294	0.000469802
31.9807	113.968	1.93249	330.982	-0.000567487	0.000512263
33.025	113.589	1.93283	333.051	-0.000609013	0.000554761
34.0565	113.206	1.93317	335.162	-0.000650853	0.000597256
35.0769	112.819	1.93352	337.316	-0.000692985	0.000639704
36.0874	112.428	1.93387	339.513	-0.000735389	0.000682061
37.0892	112.034	1.93422	341.754	-0.000778041	0.000724278
38.0833	111.636	1.93458	344.04	-0.000820915	0.000766306
39.0706	111.234	1.93494	346.373	-0.000863982	0.000808092
40.0521	110.828	1.93531	348.752	-0.000907215	0.000849581
41.0284	110.418	1.93567	351.18	-0.00095058	0.000890715
42.0004	110.005	1.93605	353.656	-0.000994044	0.000931435
42.9685	109.588	1.93642	356.182	-0.00103757	0.000971677
43.9335	109.168	1.9368	358.759	-0.00108112	0.00101138
44.8959	108.744	1.93718	361.388	-0.00112465	0.00105046
45.8562	108.317	1.93756	364.07	-0.00116811	0.00108887
46.8148	107.886	1.93795	366.806	-0.00121146	0.00112652
47.7723	107.451	1.93834	369.597	-0.00125465	0.00116335
48.729	107.013	1.93873	372.445	-0.00129762	0.00119926
49.6854	106.572	1.93913	375.35	-0.00134031	0.00123418
50.6418	106.128	1.93952	378.313	-0.00138267	0.00126803
51.5986	105.68	1.93992	381.336	-0.00142463	0.00130072
52.5561	105.23	1.94032	384.42	-0.00146611	0.00133216
53.5146	104.776	1.94072	387.566	-0.00150705	0.00136226
54.4744	104.319	1.94112	390.775	-0.00154738	0.00139093
55.4359	103.859	1.94152	394.05	-0.001587	0.00141806
56.3992	103.396	1.94193	397.39	-0.00162583	0.00144357
57.3648	102.93	1.94233	400.797	-0.00166378	0.00146734
58.3328	102.462	1.94273	404.273	-0.00170076	0.00148929
59.3035	101.99	1.94314	407.819	-0.00173667	0.00150929
60.2772	101.516	1.94354	411.437	-0.00177139	0.00152725
61.254	101.04	1.94394	415.128	-0.00180482	0.00154306
62.2343	100.561	1.94434	418.892	-0.00183685	0.0015566
63.2182	100.079	1.94474	422.733	-0.00186734	0.00156776
64.206	99.5957	1.94513	426.651	-0.00189617	0.00157643
65.1979	99.1097	1.94553	430.648	-0.0019232	0.00158249
66.1941	98.6215	1.94592	434.726	-0.0019483	0.00158583
67.1948	98.1312	1.94631	438.886	-0.00197132	0.00158632
68.2003	97.6388	1.94669	443.129	-0.0019921	0.00158385
69.2107	97.1446	1.94707	447.459	-0.00201048	0.00157829
70.2263	96.6486	1.94745	451.875	-0.00202631	0.00156952
71.2472	96.1508	1.94782	456.38	-0.0020394	0.00155743
72.2736	95.6514	1.94818	460.976	-0.00204957	0.00154187
73.3058	95.1504	1.94854	465.665	-0.00205664	0.00152274
74.344	94.648	1.94889	470.448	-0.00206042	0.0014999
75.3883	94.1443	1.94924	475.328	-0.00206071	0.00147324
76.439	93.6393	1.94957	480.306	-0.00205729	0.00144261
77.4962	93.1331	1.9499	485.384	-0.00204996	0.0014079
78.5602	92.6259	1.95022	490.565	-0.00203849	0.00136899
79.6312	92.1178	1.95053	495.85	-0.00202267	0.00132573
80.7093	91.6088	1.95083	501.241	-0.00200226	0.00127802
81.7948	91.0991	1.95112	506.741	-0.00197701	0.00122571
82.8879	90.5888	1.9514	512.352	-0.00194669	0.00116869
83.9888	90.0779	1.95166	518.076	-0.00191104	0.00110682
85.0977	89.5666	1.95192	523.916	-0.00186982	0.00103999
86.2147	89.055	1.95216	529.873	-0.00182275	0.000968068
87.3402	88.5432	1.95238	535.95	-0.00176958	0.000890927
88.4743	88.0313	1.95259	542.149	-0.00171004	0.000808445
89.6173	87.5194	1.95278	548.474	-0.00164384	0.000720501
90.7694	87.0076	1.95296	554.925	-0.00157073	0.000626972
91.9307	86.4961	1.95312	561.507	-0.00149041	0.000527738
93.1016	85.9848	1.95326	568.222	-0.0014026	0.000422682
94.2822	85.474	1.95339	575.072	-0.00130703	0.000311686
95.4729	84.9638	1.95349	582.059	-0.0012034	0.000194635
96.6738	84.4542	1.95357	589.188	-0.00109143	7.14151e-05
97.8851	83.9454	1.95363	596.46	-0.000970834	-5.80832e-05
99.1072	83.4374	1.95366	603.879	-0.000841325	-0.000193968
100.34	82.9304	1.95368	611.447	-0.000702618	-0.000336346
101.585	82.4244	1.95366	619.168	-0.000554429	-0.000485318
102.84	81.9197	1.95363	627.045	-0.000396478	-0.000640983
104.108	81.4162	1.95356	635.08	-0.000228486	-0.000803437
105.388	80.914	1.95347	643.277	-5.01778e-05	-0.000972771
106.68	80.4134	1.95335	651.639	0.000138717	-0.00114907
107.984	79.9143	1.9532	660.17	0.000338466	-0.00133242
109.302	79.4169	1.95301	668.872	0.000549328	-0.0015229
110.632	78.9213	1.9528	677.75	0.00077156	-0.00172057
111.976	78.4275	1.95255	686.807	0.00100541	-0.00192551
113.334	77.9356	1.95227	696.046	0.00125112	-0.00213778
114.706	77.4459	1.95195	705.472	0.00150892	-0.00235742
116.093	76.9582	1.95159	715.087	0.00177905	-0.0025845
117.494	76.4727	1.9512	724.897	0.00206171	-0.00281904
118.911	75.9896	1.95076	734.903	0.00235712	-0.00306109
120.342	75.5088	1.95029	745.112	0.00266548	-0.00331067
121.79	75.0305	1.94977	755.526	0.00298698	-0.0035678
123.254	74.5548	1.94921	766.15	0.00332179	-0.0038325
124.734	74.0817	1.94861	776.988	0.0036701	-0.00410477
126.232	73.6112	1.94796	788.045	0.00403205	-0.0043846
127.746	73.1436	1.94726	799.324	0.0044078	-0.00467199
129.278	72.6788	1.94651	810.831	0.00479748	-0.00496691
130.829	72.2169	1.94571	822.569	0.00520121	-0.00526934
132.397	71.7579	1.94487	834.544	0.00561912	-0.00557925
133.985	71.3021	1.94397	846.761	0.0060513	-0.00589658
135.592	70.8493	1.94301	859.223	0.00649784	-0.0062213
137.219	70.3996	1.942	871.937	0.00695882	-0.00655333
138.866	69.9532	1.94094	884.907	0.0074343	-0.00689261

## Sheet: 2-Hexanol
E/N (Td)	CCS (A2)	K0 (cm2/Vs)	Teff (K)	alpha_2TT	beta_2TT		kB	1.38065e-23	J/K	Boltzmann constant
0	124.312	1.83167	300	0.000101095	0		Tbath	300	K	bath gas temperature
6.88864	124.04	1.83173	301.291	9.2836e-05	-0.00024674		N0	2.68678e+25	m^-3	Loschmidt constant
9.79062	123.765	1.83179	302.607	8.3833e-05	-0.000239112		m	1.71343e-25	kg	ion mass
12.051	123.486	1.83184	303.95	7.49246e-05	-0.0002316		M	4.65173e-26	kg	N2 mass
13.9852	123.204	1.8319	305.32	6.61267e-05	-0.000224221		mu	3.6585e-26	kg	reduced mass
15.7148	122.918	1.83196	306.718	5.74559e-05	-0.000216992		e	1.60218e-19	C	elementary charge
17.3017	122.628	1.83202	308.144	4.89298e-05	-0.000209931
18.7828	122.335	1.83208	309.598	4.05673e-05	-0.000203059
20.1818	122.038	1.83214	311.082	3.23882e-05	-0.000196395
21.5154	121.737	1.83219	312.596	2.44136e-05	-0.00018996
22.7954	121.433	1.83225	314.14	1.66658e-05	-0.000183776
24.0309	121.125	1.83231	315.716	9.16822e-06	-0.000177867
25.2289	120.813	1.83237	317.323	1.9458e-06	-0.000172258
26.3949	120.498	1.83242	318.963	-4.9752e-06	-0.000166973
27.5335	120.178	1.83248	320.635	-1.15671e-05	-0.000162039
28.6483	119.856	1.83253	322.341	-1.78005e-05	-0.000157484
29.7425	119.529	1.83259	324.082	-2.36448e-05	-0.000153338
30.8186	119.199	1.83264	325.858	-2.90674e-05	-0.000149629
31.8789	118.865	1.8327	327.669	-3.40342e-05	-0.00014639
32.9253	118.527	1.83275	329.517	-3.85091e-05	-0.000143653
33.9595	118.186	1.8328	331.403	-4.24543e-05	-0.000141452
34.983	117.84	1.83285	333.326	-4.58301e-05	-0.000139822
35.9971	117.492	1.8329	335.288	-4.85946e-05	-0.000138799
37.0029	117.139	1.83295	337.29	-5.07039e-05	-0.000138422
38.0016	116.783	1.83299	339.332	-5.21121e-05	-0.000138729
38.994	116.424	1.83304	341.415	-5.27708e-05	-0.000139761
39.981	116.06	1.83308	343.54	-5.26293e-05	-0.000141559
40.9634	115.693	1.83312	345.707	-5.16346e-05	-0.000144167
41.9419	115.323	1.83316	347.919	-4.97312e-05	-0.000147629
42.9171	114.949	1.83319	350.175	-4.68608e-05	-0.00015199
43.8897	114.571	1.83323	352.477	-4.29627e-05	-0.000157299
44.8602	114.19	1.83326	354.825	-3.79732e-05	-0.000163603
45.8292	113.806	1.83329	357.22	-3.18258e-05	-0.000170953
46.7971	113.418	1.83331	359.663	-2.44512e-05	-0.0001794
47.7643	113.027	1.83333	362.156	-1.57769e-05	-0.000188996
48.7314	112.632	1.83335	364.699	-5.72742e-06	-0.000199796
49.6987	112.234	1.83336	367.293	5.77613e-06	-0.000211854
50.6666	111.832	1.83337	369.94	1.88158e-05	-0.000225227
51.6355	111.428	1.83338	372.639	3.3477e-05	-0.000239973
52.6057	111.02	1.83338	375.394	4.98488e-05	-0.000256152
53.5775	110.609	1.83338	378.203	6.80236e-05	-0.000273823
54.5513	110.195	1.83337	381.07	8.80977e-05	-0.000293049
55.5274	109.778	1.83336	383.994	0.000110171	-0.000313892
56.506	109.358	1.83334	386.977	0.000134347	-0.000336416
57.4875	108.935	1.83331	390.02	0.000160733	-0.000360686
58.4721	108.509	1.83328	393.124	0.000189441	-0.000386769
59.4601	108.08	1.83324	396.291	0.000220586	-0.000414732
60.4518	107.648	1.8332	399.522	0.000254288	-0.000444643
61.4473	107.214	1.83315	402.818	0.000290671	-0.000476572
62.447	106.777	1.83309	406.18	0.000329863	-0.00051059
63.4511	106.337	1.83302	409.611	0.000371995	-0.000546767
64.4598	105.895	1.83295	413.11	0.000417204	-0.000585177
65.4734	105.45	1.83287	416.679	0.000465631	-0.000625892
66.4921	105.003	1.83277	420.321	0.000517421	-0.000668986
67.5161	104.554	1.83267	424.036	0.000572722	-0.000714534
68.5456	104.102	1.83256	427.826	0.00063169	-0.000762611
69.5809	103.648	1.83244	431.692	0.00069448	-0.000813295
70.6222	103.192	1.8323	435.636	0.000761257	-0.000866661
71.6697	102.734	1.83216	439.66	0.000832186	-0.000922788
72.7236	102.274	1.83201	443.765	0.000907438	-0.000981753
73.7841	101.813	1.83184	447.952	0.000987187	-0.00104364
74.8515	101.349	1.83166	452.224	0.00107161	-0.00110851
75.926	100.884	1.83146	456.582	0.0011609	-0.00117647
77.0078	100.417	1.83126	461.028	0.00125523	-0.00124758
78.097	99.949	1.83104	465.563	0.0013548	-0.00132192
79.194	99.4793	1.8308	470.19	0.0014598	-0.00139959
80.299	99.0083	1.83055	474.909	0.00157043	-0.00148065
81.4121	98.536	1.83028	479.724	0.00168689	-0.00156518
82.5335	98.0626	1.83	484.636	0.00180938	-0.00165328
83.6636	97.5881	1.82969	489.647	0.00193811	-0.00174502
84.8026	97.1127	1.82938	494.759	0.0020733	-0.00184048
85.9506	96.6364	1.82904	499.974	0.00221514	-0.00193974
87.1078	96.1593	1.82868	505.295	0.00236387	-0.00204289
88.2746	95.6816	1.82831	510.722	0.00251968	-0.00215
89.4512	95.2033	1.82791	516.258	0.00268281	-0.00226115
90.6378	94.7245	1.82749	521.907	0.00285347	-0.00237643
91.8346	94.2453	1.82705	527.669	0.00303188	-0.00249591
93.0419	93.7659	1.82659	533.547	0.00321826	-0.00261968
94.2599	93.2862	1.8261	539.543	0.00341283	-0.00274781
95.4889	92.8065	1.82559	545.661	0.00361581	-0.00288037
96.7291	92.3268	1.82506	551.902	0.00382743	-0.00301745
97.9809	91.8472	1.8245	558.268	0.00404789	-0.00315912
99.2444	91.3678	1.82391	564.763	0.00427743	-0.00330545
100.52	90.8887	1.8233	571.388	0.00451625	-0.00345652
101.808	90.41	1.82266	578.147	0.00476457	-0.00361239
103.108	89.9319	1.82199	585.043	0.00502259	-0.00377315
104.422	89.4543	1.82128	592.077	0.00529054	-0.00393885
105.748	88.9774	1.82055	599.253	0.00556859	-0.00410956
107.088	88.5013	1.81979	606.574	0.00585697	-0.00428535
108.442	88.0261	1.81899	614.042	0.00615585	-0.00446627
109.81	87.5518	1.81817	621.66	0.00646543	-0.00465239
111.192	87.0786	1.8173	629.432	0.00678589	-0.00484376
112.589	86.6066	1.8164	637.361	0.00711741	-0.00504044
114.001	86.1359	1.81547	645.45	0.00746015	-0.00524248
115.428	85.6664	1.8145	653.701	0.00781427	-0.00544992
116.871	85.1984	1.81349	662.119	0.00817993	-0.00566281
118.33	84.7319	1.81244	670.706	0.00855727	-0.00588119
119.805	84.267	1.81135	679.467	0.00894643	-0.0061051
121.298	83.8038	1.81022	688.403	0.00934753	-0.00633456
122.807	83.3423	1.80905	697.52	0.00976068	-0.00656962
124.334	82.8827	1.80784	706.821	0.010186	-0.00681028
125.879	82.4249	1.80658	716.309	0.0106236	-0.00705657
127.442	81.9692	1.80528	725.989	0.0110735	-0.00730852
129.023	81.5155	1.80393	735.863	0.0115358	-0.00756612
130.624	81.064	1.80253	745.936	0.0120105	-0.00782938
132.245	80.6147	1.80109	756.213	0.0124978	-0.00809831
133.885	80.1676	1.79959	766.696	0.0129976	-0.0083729
135.546	79.7229	1.79805	777.391	0.01351	-0.00865314
137.227	79.2806	1.79646	788.301	0.014035	-0.00893902
138.93	78.8407	1.79481	799.431	0.0145724	-0.00923051

## Sheet: 2-Heptanol
E/N (Td)	CCS (A2)	K0 (cm2/Vs)	Teff (K)	alpha_2TT	beta_2TT		kB	1.38065e-23	J/K	Boltzmann constant
0	131.228	1.71283	300	0.000103753	0		Tbath	300	K	bath gas temperature
7.00225	130.978	1.71278	301.166	0.000113742	-0.000261576		N0	2.68678e+25	m^-3	Loschmidt constant
9.95276	130.726	1.71273	302.355	0.00012345	-0.000268364		m	1.94635e-25	kg	ion mass
12.2515	130.47	1.71268	303.569	0.000133548	-0.000275424		M	4.65173e-26	kg	N2 mass
14.2188	130.21	1.71263	304.806	0.000144056	-0.000282768		mu	3.75443e-26	kg	reduced mass
15.9784	129.947	1.71257	306.069	0.000154994	-0.00029041		e	1.60218e-19	C	elementary charge
17.5932	129.68	1.71251	307.357	0.000166383	-0.000298366
19.1007	129.41	1.71245	308.671	0.000178245	-0.00030665
20.525	129.136	1.71239	310.012	0.000190604	-0.00031528
21.8828	128.858	1.71233	311.379	0.000203484	-0.000324271
23.1865	128.577	1.71226	312.775	0.00021691	-0.000333641
24.4451	128.292	1.7122	314.198	0.00023091	-0.000343409
25.6658	128.004	1.71213	315.65	0.000245512	-0.000353593
26.8542	127.712	1.71206	317.131	0.000260746	-0.000364213
28.0149	127.416	1.71198	318.642	0.000276642	-0.000375289
29.1517	127.117	1.71191	320.183	0.000293232	-0.000386843
30.2676	126.814	1.71183	321.756	0.000310552	-0.000398897
31.3653	126.507	1.71175	323.36	0.000328636	-0.000411473
32.4472	126.197	1.71166	324.997	0.000347522	-0.000424595
33.5152	125.883	1.71158	326.666	0.000367248	-0.000438288
34.5711	125.565	1.71149	328.37	0.000387857	-0.000452576
35.6162	125.244	1.71139	330.107	0.00040939	-0.000467486
36.652	124.919	1.7113	331.88	0.000431891	-0.000483045
37.6796	124.59	1.7112	333.688	0.000455408	-0.000499281
38.7001	124.257	1.7111	335.532	0.00047999	-0.000516222
39.7145	123.921	1.71099	337.414	0.000505687	-0.000533898
40.7236	123.581	1.71088	339.334	0.000532552	-0.00055234
41.7283	123.238	1.71077	341.292	0.00056064	-0.000571579
42.7292	122.891	1.71065	343.29	0.00059001	-0.000591646
43.7271	122.54	1.71053	345.329	0.000620721	-0.000612576
44.7226	122.186	1.7104	347.408	0.000652837	-0.000634401
45.7161	121.828	1.71027	349.529	0.000686422	-0.000657158
46.7083	121.466	1.71014	351.693	0.000721545	-0.000680881
47.6997	121.101	1.71	353.9	0.000758277	-0.000705608
48.6907	120.733	1.70985	356.152	0.00079669	-0.000731375
49.6818	120.361	1.7097	358.45	0.000836862	-0.000758221
50.6734	119.985	1.70955	360.793	0.000878872	-0.000786185
51.6658	119.606	1.70938	363.184	0.000922802	-0.000815308
52.6595	119.224	1.70922	365.623	0.000968739	-0.000845629
53.6548	118.838	1.70904	368.111	0.00101677	-0.00087719
54.6521	118.448	1.70887	370.65	0.00106699	-0.000910035
55.6517	118.056	1.70868	373.239	0.00111949	-0.000944205
56.6538	117.66	1.70849	375.881	0.00117437	-0.000979745
57.6588	117.261	1.70829	378.576	0.00123173	-0.0010167
58.6671	116.858	1.70808	381.325	0.00129169	-0.00105511
59.6788	116.453	1.70787	384.129	0.00135434	-0.00109503
60.6942	116.044	1.70764	386.99	0.0014198	-0.00113651
61.7137	115.633	1.70741	389.909	0.00148819	-0.00117958
62.7375	115.218	1.70718	392.887	0.00155962	-0.0012243
63.7657	114.8	1.70693	395.924	0.00163422	-0.00127072
64.7988	114.38	1.70667	399.023	0.00171212	-0.00131888
65.8369	113.956	1.70641	402.184	0.00179345	-0.00136884
66.8802	113.53	1.70613	405.409	0.00187834	-0.00142065
67.9291	113.101	1.70585	408.699	0.00196692	-0.00147436
68.9837	112.67	1.70555	412.055	0.00205935	-0.00153002
70.0443	112.235	1.70524	415.479	0.00215575	-0.00158769
71.111	111.799	1.70493	418.972	0.00225629	-0.00164741
72.1842	111.359	1.7046	422.535	0.00236112	-0.00170924
73.2641	110.918	1.70426	426.17	0.00247038	-0.00177324
74.3508	110.474	1.7039	429.878	0.00258423	-0.00183946
75.4446	110.027	1.70354	433.661	0.00270285	-0.00190796
76.5458	109.579	1.70316	437.52	0.00282638	-0.0019788
77.6545	109.128	1.70277	441.457	0.00295499	-0.00205202
78.7709	108.676	1.70236	445.474	0.00308887	-0.0021277
79.8954	108.221	1.70194	449.571	0.00322816	-0.00220589
81.0281	107.765	1.7015	453.751	0.00337306	-0.00228664
82.1692	107.307	1.70105	458.014	0.00352373	-0.00237002
83.3191	106.847	1.70058	462.364	0.00368034	-0.0024561
84.4778	106.385	1.7001	466.802	0.00384309	-0.00254492
85.6456	105.922	1.6996	471.329	0.00401215	-0.00263655
86.8228	105.458	1.69908	475.947	0.0041877	-0.00273107
88.0096	104.992	1.69854	480.658	0.00436991	-0.00282852
89.2063	104.524	1.69799	485.465	0.00455898	-0.00292897
90.413	104.056	1.69741	490.368	0.00475508	-0.0030325
91.6301	103.587	1.69682	495.37	0.0049584	-0.00313916
92.8577	103.116	1.69621	500.472	0.00516911	-0.00324901
94.0961	102.645	1.69557	505.678	0.00538739	-0.00336214
95.3456	102.172	1.69491	510.988	0.00561342	-0.00347859
96.6063	101.699	1.69424	516.405	0.00584739	-0.00359845
97.8787	101.226	1.69353	521.932	0.00608945	-0.00372177
99.1629	100.752	1.69281	527.57	0.00633978	-0.00384863
100.459	100.277	1.69206	533.321	0.00659855	-0.00397908
101.768	99.8022	1.69129	539.189	0.00686593	-0.00411321
103.089	99.3269	1.69049	545.174	0.00714208	-0.00425106
104.424	98.8515	1.68966	551.28	0.00742714	-0.00439272
105.771	98.376	1.68881	557.51	0.00772128	-0.00453825
107.132	97.9006	1.68793	563.864	0.00802464	-0.0046877
108.507	97.4252	1.68702	570.347	0.00833737	-0.00484115
109.896	96.95	1.68608	576.961	0.00865959	-0.00499866
111.299	96.4751	1.68512	583.708	0.00899145	-0.00516028
112.717	96.0006	1.68412	590.59	0.00933306	-0.00532608
114.15	95.5265	1.68309	597.612	0.00968454	-0.00549612
115.599	95.053	1.68203	604.774	0.010046	-0.00567045
117.063	94.5802	1.68094	612.082	0.0104176	-0.00584912
118.543	94.1081	1.67981	619.536	0.0107993	-0.00603219
120.04	93.6367	1.67865	627.141	0.0111913	-0.0062197
121.553	93.1663	1.67745	634.899	0.0115937	-0.0064117
123.083	92.6969	1.67622	642.813	0.0120065	-0.00660822
124.631	92.2285	1.67495	650.887	0.0124298	-0.00680932
126.197	91.7613	1.67365	659.123	0.0128636	-0.00701502
127.781	91.2953	1.6723	667.525	0.0133081	-0.00722535
129.383	90.8305	1.67092	676.097	0.0137632	-0.00744035
131.005	90.3672	1.6695	684.841	0.014229	-0.00766003
132.646	89.9054	1.66803	693.762	0.0147055	-0.00788441
134.307	89.445	1.66653	702.862	0.0151927	-0.0081135
135.987	88.9863	1.66498	712.146	0.0156907	-0.00834732
137.689	88.5292	1.66339	721.617	0.0161994	-0.00858588
139.412	88.0739	1.66176	731.278	0.0167188	-0.00882916
